# Supplementary material for: Similar rate of return to sports activity between posterior-stabilised and cruciate-retaining primary total knee arthroplasty in young and active patient
Source: Knee Surg Sports Traumatol Arthrosc. 2022 Sep 29;31(2):551–8. doi: 10.1007/s00167-022-07176-z (PMC9898351; doi:10.1007/s00167-022-07176-z)
Supplement: Supplementary file 1 — Supplementary file1 (XLS 82 KB) [file 167_2022_7176_MOESM1_ESM.xls]

## Sheet: total knee arthroplasty
GENDER	AGE AT SURGERY	FOLLOW UP (MONHTS)	TYPEOF ARTHROPLASTY (PS/CR)	SURGICAL TIME	SIDE	VAS PREO	UCLA PRE OP	HAAS PRE OP	TIPO DI SPORT	ORE DI ATTIVITA SETTIMANALI	ESTENSIONE PRE OP	FLESSIONE PRE OP	UCLA FINAL FU	HAAS FINAL FU	VAS FINAL FU	TIPO DI SPORT	ORE DI ATTIVITA SETTIMANALI	ESTENSIONE POST OP	FLESSIONE POST OP
m	65	94	ps	66 min	dx	6	4	5	WALKING	3	0	90	6	12	2	CYCLING	5	0	120
f	65	94	cr	73 min	dx	8	5	8	CYCLING	4	5	100	7	11	3	CYCLING	6	0	110
m	64	94	ps	66 min	sx	6	6	6	SWIMMING	2	3	90	7	10	2	CYCLING	5	0	120
m	61	94	ps	68 min	sx	7	5	7	FITNESS	5	7	85	7	9	1	FITNESS	6	0	120
f	56	94	ps	62 min	dx	7	3	7	NO SPECFIEDI	0	10	110	7	10	1	WALKING	2	0	115
m	63	93	ps	61 min	sx	8	4	7	WALKING	3	4	95	7	9	0	FITNESS	5	0	115
f	65	93	cr	52 min	sx	9	5	7	DANCING	4	6	85	6	8	3	DANCING	5	0	120
m	60	93	ps	115 min	dx	9	7	6	CYCLING	3	5	115	7	10	2	CYCLING	5	0	125
f	61	84	ps	60 min	sx	7	6	7	FITNESS	6	5	88	8	11	0	FITNESS	6	3	120
m	56	84	cr	111 min	dx	6	4	6	CYCLING	3	0	92	8	12	1	CYCLING	5	0	120
m	64	83	cr	90 min	dx	7	5	6	WALKING	2	10	86	7	13	1	FITNESS	4	0	115
f	62	82	ps	67 min	dx	7	3	6	WALKING	4	6	78	5	8	2	SWIMMING	4	0	125
m	59	82	ps	90 min	sx	5	4	6	SWIMMING	3	10	95	6	11	3	SWIMMING	3	0	115
f	65	82	cr	57 min	dx	7	5	6	GOLF	6	5	96	5	12	2	GOLF	7	0	120
f	65	82	cr	52 min	dx	8	6	5	WALKING	2	6	97	9	10	0	FITNESS	4	0	125
f	59	82	ps	80 min	dx	9	4	6	GOLF	4	4	100	8	11	1	GOLF	5	1	125
f	57	82	cr	58min	dx	8	5	5	DANCING	2	5	105	7	10	1	DANCING	3	0	100
f	55	82	cr	64 min	dx	10	6	6	RUNNING	2	7	82	8	9	2	RUNNING	3	0	120
f	57	82	ps	45 min	dx	8	5	7	WALKING	5	8	86	7	8	3	GOLF	6	0	115
m	65	81	cr	52 min	sx	7	5	8	SWIMMING	3	0	95	6	9	0	SWIMMING	4	0	120
f	53	81	cr	62 min	sx	7	5	6	CYCLING	6	2	95	7	10	0	CYCLING	6	0	110
m	65	81	cr	56 min	dx	9	4	7	GOLF	5	3	95	7	10	2	GOLF	6	0	120
m	55	81	ps	47 min	dx	7	4	8	DANCING	2	0	80	6	9	3	GOLF	5	0	120
f	53	81	cr	43 min	sx	8	5	9	DANCING	1	0	75	5	12	2	DANCING	3	0	115
f	53	81	cr	69 min	dx	6	4	6	WALKING	4	0	110	5	12	3	CYCLING	5	0	115
f	49	80	ps	56 min	dx	6	4	4	RUNNING	4	0	90	7	13	4	FITNESS	5	5	120
f	53	80	cr	51 min	dx	6	5	7	WALKING	3	5	90	6	11	0	SWIMMING	5	0	125
f	65	80	cr	59 min	dx	8	5	6	DANCING	2	7	90	7	11	0	DANCING	4	0	120
f	63	80	cr	44 min	dx	7	5	7	FITNESS	3	3	80	8	10	6	FITNESS	3	0	120
f	63	80	cr	60 min	sx	6	5	8	TENNIS	3	4	80	6	9	0	TENNIS	4	0	115
f	65	79	ps	56 min	sx	5	4	6	RUNNING	4	5	75	8	8	2	RUNNING	4	0	125
f	65	79	ps	45 min	dx	6	5	7	SWIMMING	2	6	84	8	9	1	SWIMMING	4	0	115
f	55	79	ps	60 min	dx	7	4	6	FITNESS	4	8	82	8	10	1	FITNESS	4	0	120
m	50	79	ps	107 min	dx	5	5	6	RUNING	3	5	92	9	11	2	RUNING	3	1	125
m	54	79	cr	46 min	dx	7	5	6	WALKING	2	3	94	9	12	3	RUNNING	3	0	125
f	52	78	cr	51 min	dx	8	6	7	TENNIS	2	5	95	7	11	1	TENNIS	3	1	90
f	58	78	cr	75 min	sx	8	4	5	SWIMMING	4	6	100	8	10	0	SWIMMING	4	0	120
m	62	78	cr	62 min	sx	7	3	4	NO SPECIFIED	0	0	100	6	10	4	FITNESS	3	0	115
f	61	78	cr	74 min	dx	8	4	6	SWIMMING	3	8	105	8	9	3	SWIMMING	4	0	120
m	64	77	cr	45 min	sx	7	5	7	SWIMMING	1	0	90	9	10	2	CYCLING	4	0	120
m	59	74	cr	80 min	sx	8	7	6	DANCING	1	0	80	7	11	1	DANCING	3	0	115
f	62	74	ps	70 min	sx	7	4	5	DANCING	2	5	80	8	12	0	FITNESS	5	0	125
f	64	74	cr	70 min	sx	9	3	6	NO SPECIFIED	0	6	105	9	11	1	NOT SPECIFIED	0	0	115
f	64	74	cr	75 min	dx	8	4	8	WALKING	2	4	105	7	12	2	RUNNING	3	0	120
f	63	73	cr	61 min	dx	9	4	6	CYCLING	3	3	102	8	12	1	CYCLING	4	0	125
f	64	73	cr	70 min	sx	10	5	5	DANCING	2	4	90	7	11	2	GOLF	4	0	125
f	46	73	cr	50 min	sx	6	4	6	FITNESS	2	5	80	8	10	3	FITNESS	4	0	110
m	55	72	cr	49 min	sx	8	3	7	NO SPECIFIED	0	6	77	6	9	2	WALKING	3	0	120
f	51	72	cr	47 min	dx	6	4	8	BOWLING	2	7	83	8	10	3	WALKING	4	5	115
f	63	72	cr	52 min	dx	8	4	7	SWIMMING	2	3	81	9	9	2	SWIMMING	3	0	120
m	63	72	cr	77 min	sx	7	5	6	CYCLING	4	2	88	6	8	4	WALKING	4	0	110
m	58	72	ps	67 min	dx	7	5	7	CYCLING	4	3	76	7	10	1	CYCLING	4	0	120
f	64	71	cr	30 min	dx	9	6	5	RUNNING	2	4	95	7	11	3	RUNNING	3	0	120
f	65	71	ps	49 min	dx	10	6	6	SWIMMING	3	2	85	7	12	2	SWIMMING	3	0	115
m	63	71	ps	75 min	sx	5	5	7	TENNIS TABLE	2	3	115	8	13	5	WALKING	4	0	115
m	59	71	cr	75 min	dx	7	4	8	SQUASH	3	5	88	9	8	0	WALKING	4	0	120
m	52	70	cr	64 min	dx	4	4	8	SQUASH	2	3	92	6	11	0	SQUASH	2	0	125
m	59	70	ps	43 min	dx	8	4	7	DANCING	2	4	86	7	12	0	FITNESS	4	0	110
f	50	70	cr	52 min	sx	9	4	6	WALKING	4	6	78	8	10	2	WALKING	4	1	120
f	48	69	cr	54 min	dx	9	5	5	RUNNING	2	5	95	9	11	1	RUNNING	3	0	120
m	56	69	cr	59 min	sx	8	6	6	TENNIS	1	3	96	8	10	1	TENNIS	3	0	115
f	65	68	cr	51 min	sx	7	5	4	DANCING	3	6	97	7	9	1	DANCING	4	0	115
f	62	68	cr	51 min	dx	6	6	5	SWIMMING	2	10	100	8	8	1	SWIMMING	2	0	120
f	62	68	cr	63 min	sx	7	4	6	WALKING	2	4	105	9	9	2	WALKING	2	0	125
f	64	68	cr	62 min	dx	6	5	7	BASKETBALL	2	3	82	7	10	1	FITNESS	4	0	120
f	65	68	cr	56 min	sx	9	4	6	WALKING	3	6	86	8	10	1	WALKING	4	0	120
m	58	67	ps	34 min	dx	9	5	5	CYCLING	5	4	95	9	9	1	CYCLING	5	0	115
f	59	67	ps	45min	dx	7	5	7	CYCLING	4	5	95	6	12	3	CYCLING	5	0	125
f	63	67	cr	63 min	sx	6	6	8	TENNIS	2	0	95	9	12	3	TENNIS	4	0	115
f	62	67	ps	67 min	dx	7	4	6	CYCLING	3	0	80	8	14	4	CYCLING	5	0	120
m	65	66	ps	54 min	dx	7	3	6	WALKING	2	0	75	6	12	2	SWIMMING	5	0	125
f	65	65	ps	55 min	dx	8	4	5	SWIMMING	3	4	110	7	10	1	SWIMMING	4	0	125
f	52	65	ps	67 min	sx	5	5	7	CYCLING	3	3	90	6	9	1	CYCLING	4	2	110
m	62	65	ps	54 min	dx	10	7	6	SWIMMING	2	4	90	7	10	0	SWIMMING	4	2	120
f	56	65	ps	55 min	dx	8	4	5	WALKING	2	5	90	8	10	1	WALKING	4	0	115
f	56	65	ps	57 min	sx	8	3	6	CYCLING	4	6	80	9	10	0	CYCLING	5	0	100
f	56	64	cr	43 min	dx	9	4	9	TENNIS	2	7	80	8	13	1	WALKING	5	0	120
m	65	64	ps	42 min	dx	7	4	8	GOLF	5	3	75	6	13	2	GOLF	5	0	115
m	36	64	ps	35 min	dx	6	5	7	GOLF	2	2	90	5	12	4	GOLF	5	0	125
f	52	64	cr	49 min	dx	8	4	6	TENNIS	2	3	90	7	13	2	TENNIS	3	0	115
f	56	64	cr	77 min	sx	7	3	8	WALKING	2	4	90	5	10	2	WALKING	4	0	120
f	53	64	cr	35 min	sx	9	4	7	SWIMMING	2	2	90	7	14	3	SWIMMING	3	0	125
f	62	64	cr	38 min	dx	8	4	6	DANCING	2	3	80	8	13	4	DANCING	4	0	125
f	63	63	ps	63 min	sx	6	5	5	DANCING	2	5	78	7	11	2	WALKING	5	0	120
m	65	63	ps	70 min	dx	7	5	7	SWIMMING	2	3	82	8	11	1	SWIMMING	4	0	110
f	55	63	ps	70 min	sx	6	6	6	CYCLING	3	4	98	7	10	4	CYCLING	6	0	120
f	55	54	cr	83 min	dx	8	6	7	MARTIAL ARTS	2	6	102	6	11	1	FITNESS	4	0	120
f	55	54	cr	88 min	dx	7	5	6	SWIMMING	2	5	106	7	12	1	SWIMMING	3	0	115
f	65	54	ps	39 min	dx	5	4	7	WALKING	3	3	105	6	12	0	WALKING	3	5	115
f	62	54	ps	90 min	sx	7	4	6	FITNESS	2	6	90	7	13	0	FITNESS	3	0	120
f	63	54	ps	85 min	sx	6	4	5	WALKING	3	10	85	6	13	0	WALKING	4	0	125
m	64	54	ps	75 min	dx	6	4	5	FITNESS	3	4	105	5	10	1	FITNESS	4	0	120
m	65	54	cr	24 min	sx	6	5	5	CYCLING	2	3	90	7	11	2	CYCLING	3	0	120
f	61	53	ps	45 min	sx	8	6	6	TENNIS	1	6	104	8	9	3	TENNIS	2	0	115
f	55	53	cr	62 min	dx	7	5	6	BOWLING	2	4	75	7	12	2	BOWLING	3	0	125
f	64	52	ps	52 min	sx	8	6	7	SQUASH	1	5	70	6	11	1	FITNESS	3	0	115
f	56	52	cr	43 min	sx	7	4	7	DANCING	2	4	90	5	10	1	DANCING	3	0	120
f	65	52	ps	62 min	dx	7	5	6	SQUASH	1	6	80	8	11	1	WALKING	4	0	125
m	62	52	cr	36 min	sx	7	3	8	WALKING	2	4	90	7	11	2	WALKING	5	0	125
m	62	52	cr	40 min	dx	6	4	7	SWIMMING	2	5	100	8	12	1	SWIMMING	3	0	110
m	59	52	ps	79 min	dx	7	3	6	DANCING	3	3	95	7	14	1	DANCING	3	0	120
f	58	50	ps	59 min	dx	7	2	5	NO SPECIFIED	0	2	80	6	13	1	WALKING	3	0	115
f	65	50	ps	75 min	dx	6	4	7	RUNNING	1	0	85	7	10	0	RUNNING	2	0	120
f	64	50	ps	62 min	dx	7	5	6	CYCLING	1	4	95	8	9	0	CYCLING	3	0	110
m	65	50	cr	61 min	dx	9	6	7	SWIMMING	2	0	96	7	10	0	SWIMMING	3	0	120
f	61	50	cr	70 min	dx	8	5	6	CYCLING	3	6	89	5	10	1	CYCLING	3	3	120
f	61	50	cr	70 min	sx	9	7	7	SOCCER	1	6	92	6	10	0	FITNESS	3	0	115
f	65	50	cr	45 min	dx	10	5	6	SWIMMING	2	5	88	7	13	0	SWIMMING	3	0	115
f	62	49	ps	54 min	sx	5	6	5	CYCLING	4	5	78	8	13	1	CYCLING	4	0	120
f	62	49	ps	40 min	dx	6	5	5	CYCLING	3	5	96	6	12	1	WALKING	5	0	125
f	63	49	cr	45 min	sx	7	4	5	WALKING	2	0	104	5	12	1	WALKING	2	0	120
f	63	49	ps	70 min	dx	8	5	6	FITNESS	3	10	75	7	10	0	FITNESS	3	0	120
m	54	49	ps	45 min	sx	8	6	6	TENNS	2	10	110	8	11	1	TENNIS	2	0	115
f	60	48	cr	42 min	dx	9	5	7	SQUASH	1	5	90	7	11	2	CYCLING	4	0	125
m	61	48	cr	57 min	dx	7	5	6	RUNNING	2	0	90	8	10	2	RUNNING	2	0	115
f	57	48	ps	59 min	dx	8	6	8	SOCCER	1	3	90	9	9	2	FITNESS	4	0	120
f	64	46	cr	90 min	sx	6	4	7	SWIMMING	2	4	80	7	9	1	SWIMMING	3	0	125
f	62	46	ps	29 min	sx	7	7	6	SOCCER	1	5	80	9	10	1	SOCCER	1	0	125
m	60	46	ps	67 min	sx	9	6	7	TENNIS	2	6	75	9	11	3	TENNIS	3	0	110
f	63	45	ps	38 min	dx	7	5	6	WALKING	3	7	90	7	13	1	WALKING	4	0	120
f	56	45	cr	60 min	sx	5	4	5	WALKING	2	3	90	6	12	3	WALKING	3	0	115
f	59	45	cr	48 min	sx	6	5	5	CYCLING	4	2	90	7	12	1	CYCLING	4	0	120
m	65	43	ps	53 min	dx	7	6	6	TENNIS	1	3	90	8	10	2	GOLF	3	0	120
m	64	43	ps	57 min	sx	9	4	7	CYCLING	2	4	80	6	11	1	CYCLING	3	0	115
m	64	43	ps	89 min	sx	8	5	6	GOLF	4	2	78	7	9	1	GOLF	4	2	125
f	64	43	cr	43 min	dx	8	6	5	SWIMMING	2	3	82	6	9	1	SWIMMING	2	0	115
m	60	43	ps	59 min	dx	8	5	6	RUNNING	1	5	98	5	10	1	RUNNING	1	0	120
f	56	43	cr	52 min	dx	7	3	8	NO SPECIFIED	0	3	102	6	11	4	WALKING	2	0	125
f	64	42	cr	46 min	dx	6	5	5	CYCLING	1	4	106	7	10	0	CYCLING	3	0	125
f	58	42	ps	44 min	dx	6	6	8	SWIMMING	2	6	105	8	11	1	SWIMMING	3	0	110
f	59	42	ps	70 min	sx	8	4	6	SWIMMING	3	5	90	7	12	0	SWIMMING	4	0	120
m	58	41	ps	60min	dx	6	3	7	NO SPECIFIED	0	3	85	6	12	0	NO SPECIFIED	0	0	115
m	64	41	ps	62min	dx	7	4	7	GOLF	4	6	105	7	13	1	GOLF	4	0	120
f	48	41	ps	100 min	sx	7	6	7	GOLF	3	10	90	8	13	2	GOLF	4	0	110
f	65	41	cr	59 min	sx	7	4	7	CYCLING	2	4	104	7	10	1	CYCLING	3	0	120
m	61	38	ps	61 min	sx	9	5	6	FITNESS	2	3	75	6	11	1	FITNESS	5	0	120
f	55	38	cr	64 min	sx	8	7	7	GOLF	3	6	70	5	9	3	GOLF	5	0	115
f	54	58	cr	43 min	dx	7	5	6	FITNESS	2	4	90	6	12	1	FITNESS	4	0	115
f	62	71	ps	46 min	dx	5	6	6	WALKING	2	5	80	7	11	2	WALKING	3	0	120
f	62	90	ps	54 min	dx	6	5	6	CYCLING	3	4	80	8	10	2	CYCLING	4	0	125
f	62	90	ps	46 min	sx	8	4	6	WAKING	2	6	75	8	11	1	WAKING	3	0	110
f	65	55	ps	50 min	dx	8	5	6	DACING	2	4	84	7	11	2	FITNESS	4	0	120
f	59	57	cr	44 min	dx	7	6	5	DANCING	1	0	82	6	12	3	DANCING	3	0	120
f	51	60	cr	51 min	dx	8	5	6	WALKING	4	0	92	7	14	1	WALKING	4	0	115
m	65	60	cr	51 min	dx	8	5	5	FITNESS	3	5	94	7	13	1	FITNESS	4	0	115
f	57	61	cr	47 min	sx	9	6	6	FITNESS	4	5	95	7	10	2	FITNESS	5	0	120
f	64	61	ps	49 min	dx	6	4	7	SWIMMING	2	5	100	7	9	0	SWIMMING	4	0	125
f	62	62	ps	56 min	dx	6	7	8	TENNIS	1	5	100	7	10	0	TENNIS	2	0	120
m	57	62	ps	58 min	sx	8	6	6	GOLF	4	3	105	6	10	0	GOLF	4	0	120
f	55	85	cr	51 min	dx	9	5	7	DANCING	2	4	90	7	10	1	GOLF	4	0	115
f	57	89	ps	61 min	sx	9	4	8	WALKING	3	6	80	8	13	2	WALKING	4	0	125
f	60	91	ps	38 min	sx	5	5	9	CYCLING	4	0	80	8	13	1	CYCLING	6	5	115
m	58	91	ps	70 min	sx	6	6	6	DANCING	1	0	105	7	12	2	DANCING	3	0	120
f	54	55	cr	67 min	dx	8	4	4	FITNESS	3	2	105	5	13	1	FITNESS	5	0	125
f	57	55	cr	31 min	dx	7	5	7	FITNESS	4	1	102	6	10	1	FITNESS	5	0	125
m	65	38	cr	61 min	dx	8	6	6	TENNIS	2	0	90	5	14	1	TENNIS	2	0	110
m	66	38	cr	43 min	dx	7	5	7	RUNNING	2	0	80	6	13	2	RUNNING	3	0	120
f	57	38	cr	40 min	dx	7	3	8	NO SPECIFIED	0	5	77	8	11	2	NO SPECIFIED	0	0	115
f	58	38	cr	61 min	dx	7	5	6	BOWLING	1	6	83	7	13	1	BOWLING	2	0	120
f	58	38	cr	60 min	sx	6	6	7	SOCCER	1	5	81	8	12	1	CYCLING	5	0	120
m	57	37	cr	61 min	sx	7	4	6	WALKING	2	6	88	7	10	0	WALKING	4	0	115
f	48	37	cr	74 min	dx	6	3	6	FITNESS	3	10	76	6	10	0	FITNESS	4	0	125
m	60	37	ps	59 min	sx	7	4	6	DANCING	2	2	90	7	11	0	DANCING	3	0	115
f	65	37	ps	73 min	dx	7	6	7	TENNIS TABLE	1	4	90	7	10	1	TENNIS TABLE	2	0	120
f	50	37	ps	73 min	sx	6	4	5	SWIMMING	2	2	105	6	9	1	SWIMMING	3	0	125
m	60	36	cr	83 min	dx	8	5	4	SWIMMING	3	0	120	5	10	0	SWIMMING	4	0	125
f	54	36	ps	33 min	dx	8	4	6	CYCLING	2	0	80	5	11	1	CYCLING	3	0	120
f	61	36	ps	43 min	dx	9	5	7	SOCCER	1	4	100	7	10	0	FITNESS	4	0	115
f	65	36	cr	42 min	sx	7	6	6	TENNIS	1	5	100	8	9	1	TENNIS	2	4	125
f	62	36	cr	39 min	dx	7	5	5	GOLF	4	3	90	6	9	2	GOLF	5	0	115
m	57	36	cr	54 min	dx	8	3	6	NO SPECIFIED	0	13	88	5	10	2	GOLF	6	0	120
m	65	92	cr	39 min	sx	9	4	8	DANCING	3	4	94	7	11	3	DANCING	3	0	125
f	51	91	ps	80 min	dx	5	5	6	RUNNING	2	5	92	8	13	5	GOLF	4	0	125
f	65	91	ps	53 min	sx	6	7	5	TENNIS	2	3	102	7	12	5	TENNIS	2	0	110
m	63	91	ps	56 min	sx	8	6	6	SQUASH	1	10	78	8	12	6	GOLF	6	0	120
f	62	90	ps	63 min	sx	4	4	7	RUNNING	2	2	105	9	10	1	FITNESS	4	0	115
f	56	90	ps	54 min	sx	8	5	8	SQUASH	2	1	100	7	11	2	SWIMMING	3	0	120
m	64	90	ps	80 min	sx	10	3	7	WALKING	3	5	90	7	9	6	WALKING	3	0	110
f	64	90	ps	44 min	dx	8	4	6	DANCING	2	5	90	6	9	0	DANCING	3	0	120
f	56	90	ps	46 min	dx	7	5	7	TENNIS TABLE	1	5	90	7	10	0	TENNIS TABLE	3	0	120
f	61	90	ps	64 min	dx	9	6	5	BOWLING	2	7	90	6	11	1	BOWLING	3	0	115
f	58	89	cr	42 min	dx	8	4	6	CYCLING	4	0	105	7	10	4	CYCLING	4	0	115
f	61	89	ps	52 min	sx	6	5	7	SWIMMING	2	9	88	8	11	5	SWIMMING	4	0	120
m	63	89	ps	61 min	dx	6	6	8	TABLE TENNIS	2	8	94	6	12	2	SWIMMING	3	0	125
f	60	89	ps	80 min	dx	7	5	8	WALKING	3	7	79	7	12	3	WALKING	4	0	110
m	61	89	ps	67 min	sx	7	5	7	RUNNING	1	3	84	6	13	1	FITNESS	4	0	120
m	61	89	ps	70 min	dx	5	5	6	RUNNING	2	5	96	5	13	1	RUNNING	3	0	120
f	61	86	ps	70 min	sx	9	4	5	WALKING	4	10	95	6	10	0	FITNESS	4	3	115
f	65	86	ps	35 min	sx	7	4	6	SWIMMING	2	0	95	7	11	1	SWIMMING	4	0	115
f	61	86	cr	54 min	dx	7	5	4	FITNESS	3	3	90	7	9	2	FITNESS	3	0	120
f	65	86	ps	50 min	sx	8	4	5	CYCLING	4	2	105	6	10	0	CYCLING	4	0	125
f	59	86	cr	36 min	sx	6	4	6	FITNESS	2	3	108	7	12	1	FITNESS	3	0	120
f	60	85	ps	55 min	sx	6	5	7	WALKING	3	1	110	6	11	2	WALKING	4	0	120
f	60	85	ps	50 min	dx	8	5	6	SWIMMING	2	12	120	8	10	2	SWIMMING	4	0	115
f	61	85	cr	59 min	sx	9	5	5	CYCLING	2	5	100	8	9	0	CYCLING	3	0	125
f	65	85	ps	67 min	dx	8	5	7	FITNESS	3	0	80	6	10	0	FITNESS	3	0	115
f	60	84	cr	45 min	dx	7	4	8	GOLF	4	0	90	7	9	3	GOLF	4	0	120
f	60	84	cr	67 min	sx	9	5	6	RUNNING	2	1	90	8	8	1	GOLF	5	0	125
m	61	62	ps	52 min	sx	9	4	6	SQUASH	2	3	90	7	10	0	SWIMMING	4	0	125
f	59	62	ps	44 min	dx	8	5	7	SOCCER	2	3	85	6	11	1	GOLF	6	0	90
f	57	61	ps	30 min	sx	8	5	8	SOCCER	1	5	80	8	12	4	FITNESS	3	0	120
m	54	61	ps	54 min	sx	7	6	6	TENNIS	2	1	95	7	13	3	TENNIS	3	0	115
f	60	61	cr	67 min	dx	9	4	7	FITNESS	4	4	102	6	8	0	FITNESS	5	1	120
m	59	60	ps	45 min	sx	6	3	6	NO SPECIIED	0	0	90	7	11	1	SWIMMING	4	0	120
m	59	60	ps	50 min	dx	7	4	6	FITNESS	2	15	80	8	12	2	FITNESS	4	0	115
f	64	60	ps	60 min	dx	8	5	6	RUNNING	2	0	77	8	10	0	RUNNING	3	0	125
f	60	60	ps	52 min	dx	8	7	7	TENNIS	3	0	83	7	11	1	TENNIS	3	0	115
m	65	60	ps	45 min	sx	8	4	5	SWIMMING	2	4	81	6	10	1	SWIMMING	4	0	120
m	65	60	ps	56 min	dx	8	6	4	FITNESS	5	5	88	7	9	2	FITNESS	5	0	125
m	63	59	cr	59 min	sx	9	5	6	BOWLING	2	3	76	6	8	0	FITNESS	5	0	125
m	57	58	ps	52 min	dx	8	4	7	CYCLING	3	8	90	8	9	1	CYCLING	3	0	120
m	64	57	cr	32 min	dx	9	6	6	DANCING	1	6	90	7	10	0	DANCING	4	0	100
f	59	57	ps	40 min	dx	6	5	5	RUNNING	2	10	105	6	10	1	RUNNING	3	0	120
m	58	57	cr	41 min	sx	7	4	7	DANCING	2	0	120	8	9	0	DANCING	4	2	120
f	56	57	ps	37 min	dx	6	5	6	WALKING	2	3	80	7	12	2	WALKING	4	0	115
m	55	56	ps	72 min	dx	5	4	7	WALKING	2	5	100	6	12	4	FITNESS	3	0	115
m	61	56	cr	57 min	sx	8	6	6	SWIMMING	3	0	100	6	11	3	SWIMMING	3	0	120
f	63	56	cr	30 min	dx	9	5	5	WALKING	2	10	90	7	10	1	FITNESS	3	0	125
f	65	56	cr	18 min	dx	7	5	6	CYCLING	4	5	88	7	9	2	DANCING	4	0	120
f	65	56	ps	38 min	dx	8	4	7	WALKING	3	5	94	6	11	1	WALKING	4	0	120
FALLIMENTI									MOTIVI DEL FALLIMENTO
m	59		ps	59 min	dx	8	4	6	fallimento a 19 mesi per infezione e quindi impianto spacer e successiva revisione
f	60		cr	51 min	sin	7	5	6	fallimento a 22 mesi per trauma della strada e frattura
m	60		cr	65 min	sin	7	4	6	fallimento dopo 12 mesi per mobilizzazione della componente tibiale
m	61		cr	63 min	dx	9	3	5	fallimento per infezione a 6 mesi dall'intervento
f	65		ps	62 min	dx	6	4	6	fallimento dopo 8 mesi per trauma della strada e mobilizzazione
f	60		cr	56 min	sin	7	4	5	fallimento a 15 mesi per affondamento piatto tibiale
m	64		ps	60 min	sin	9	4	4	instaiblita periprotesica a 24 mesi dall'intervento
